# Supplementary material for: Isolation and Purification of Bioactive Compounds from the Stem Bark of Jatropha podagrica
Source: Molecules. 2019 Mar 3;24(5):889. doi: 10.3390/molecules24050889 (PMC6429288; doi:10.3390/molecules24050889)
Supplement: Supplementary file 1 [file molecules-24-00889-s001.zip]

Archive with 28 entries (28 files):
- Figure S1. GC-MS chromatogram of fraction 1.pdf
- Figure S10. GC-MS fragmentation of fraction 3.pdf
- Figure S11. ESI-MS spectrum of fraction 3.pdf
- Figure S12. LC-MS spectrum of fraction 3.pdf
- Figure S13. GC-MS chromatogram of fraction 4.pdf
- Figure S14. GC-MS fragmentation of fraction 4.pdf
- Figure S15. ESI-MS spectrum of fraction 4.pdf
- Figure S16. LC-MS spectrum of fraction 4.pdf
- Figure S17. GC-MS chromatogram of fraction 5.pdf
- Figure S18. GC-MS fragmentation of fraction 5.pdf
- Figure S19. ESI-MS spectrum of fraction 5.pdf
- Figure S2. GC-MS fragmentation of fraction 1.pdf
- Figure S20. LC-MS spectrum of fraction 5.pdf
- Figure S21. LC-MS Total ion chromatograms of fractions 1-5.pdf
- Figure S22. 1H spectrum of fraction 5.pdf
- Figure S23. 13C spectrum of fraction 5.pdf
- Figure S3. ESI-MS spectrum of fraction 1.pdf
- Figure S4. LC-MS spectrum of fraction 1.pdf
- Figure S5. GC-MS chromatogram of fraction 2.pdf
- Figure S6 GC-MS fragmentation of fraction 2.pdf
- Figure S7. ESI-MS spectrum of fraction 2.pdf
- Figure S8. LC-MS spectrum of fraction 2.pdf
- Figure S9. GC-MS chromatogram of fraction 3.pdf
- Table S1. The fragmentation patterns and intensity data of fraction 1.pdf
- Table S2. The fragmentation patterns and intensity data of fraction 2.pdf
- Table S3. The fragmentation patterns and intensity data of fraction 3.pdf
- Table S4. The fragmentation patterns and intensity data of fraction 4.pdf
- Table S5. The fragmentation patterns and intensity data of fraction 5.pdf
